# Supplementary material for: Using the STROBE statement to assess reporting in blindness prevalence surveys in low and middle income countries
Source: PLoS One. 2017 May 8;12(5):e0176178. doi: 10.1371/journal.pone.0176178 (PMC5421753; doi:10.1371/journal.pone.0176178)
Supplement: S2 File — (XLSX) [file pone.0176178.s002.xlsx]

## Sheet: STROBE and blindness prevalence
Author	Al-Akily, 2010	Al-Khatib, 2013	Araujo Filho, 2008	Arieta, 2009	Bejiga, 2008	Binnawi, 2013	Binnawi, 2015	Budenz, 2012	Chiang, 2010	Cockburn, 2012	Dean, 2011	Deepthi 2012	Dhake 2011	Duerksen, 2013	Dulal 2012	Edussuriya, 2009	Feghhi, 2009	Govekar, 2014	Govendar 2015	Gupta, 2015	Gurudasani 2014	Guruprasad, 2013	Harnagle, 2014	Habiyakire, 2010	Hashemi 2012	Hashemi	Huang, 2009	Isipradit, 2014	Jimenez-Corona, 2015	Kalua, 2011	Kandeke 2012	Katibeh 2015	Khanna 2012	Kolawole 2012	Kolawole, 2010	Kyari, 2009	Lepcha, 2013	Li, 2013	Li 2012	Li, 2008	Li, 2008	Li, 2012	Li, 2015	Liang, 2008	Lindfield, 2012	Marmamula, 2013	Marmamula, 2011	Marmamula, 2013	Mashayo 2015
Location	Yemen	Yemen	Sao Paulo	Brazil	Ethiopia	Sudan	Sudan	Ghana	OPT	RSA	Malawi	Karnatika, India	India	Paraguay	Karnali Zone, Nepal	Sri Lanka	Iran	India	RSA	Dehli, India	Wardha	India	India	Tanzania	Shahroud, Iran	Iran	China	Thailand	Mexico	Malawi	Burundi	Iran	Adilibad, AP, India	Osun, Nigeria	Nigeria	Nigeria	Bhutan	Hainan	Yunnan, China	Nantong	Harbin	Nth China	Shanxi	Handan	Zambia	AP	Marine village	Prakasam	Tanzania
Journal	Eastern Mediterranean Health Journal	Sudanese J Ophthalmology	Arquivos Brasileiros de Oftalmologia	Ophthalmic Epidemiology	Ethiopian Medical Journal	Sudanese J Ophthalmology	Albasar Int J Ophthalmol	Ophthalmology	Plos One	Plos One	Ophthalmic Epidemiology	Geriatrics and Gerontology International	Oman J Ophthalmol	Ophthalmic Epidemiology	Nepalese Journal of Ophthalmology	Ophthalmology	Journal of Ophthalmic & Vision Research	National Journal of Community Medicine	African Vision and Eye Health	Plos One	Scholars Journal of Applied Medical Sciences	Ophthalmic Epidemiology	Research Journal of Pharmaceutical, Biological and Chemical Sciences	Ophthalmic Epidemiology	Eye	Iran J Public Health	Archives of Ophthalmology	Plos One	Ophthalmic Epidemiology	Plos One	Ophthalmic Epidemiology	J Ophthalmic Vis Res	Indian Journal of Ophthalmology	Middle East African journal of ophthalmology	West African Journal of Medicine	Investigative Ophthalmology & Visual Science	Ophthalmic Epidemiology	Ophthalmology	Investigative Ophthalmology & Visual Science	Eye	Ophthalmic Epidemiology	Ophthalmic Epidemiology	Ophthalmic Epidemiology	Ophthalmology	Plos One	Plos One	BMC Ophthalmology	Plos One	Clinical exp Optometry
Year published (20xx)	10	13	8	9	8	13	15	12	10	12	11	12	11	13	12	9	9	14	15	15	14	13	14	10	12	15	9	14	15	11	12	15	12	12	10	9	13	13	12	8	8	12	15	8	12	13	11	13	15
Used RAAB protocol	no	yes	no	RACSS	no	yes	yes	no	yes	yes	no	no	yes	yes	yes	no	no	yes	yes	no	no	racss	no	yes	no	no	no	yes	no	yes	yes	no	racss	no	no	no	yes	yes	no	no	no	no	no	no	yes	no	no	no	no
Referenced strobe within manuscript	no	no	no	no	no	no	no	no	no	no	no	no	no	no	no	no	no	no	no	no	no	no	no	no	No	no	no	no	no	no	No	no	no	no	no	no	no	no	no	no	no	no	no	no	no	no	no	no	no
STROBE in instruction to reviewers on 31/03/2016	recommends	listed	recommends	not mentioned	not mentioned	listed	listed	not mentioned	required	required	not mentioned	not mentioned	not mentioned	not mentioned	not mentioned	not mentioned	listed	not mentioned	not mentioned	required	not mentioned	not mentioned	not mentioned	not mentioned	not mentioned	not mentioned	not mentioned	required	not mentioned	required	not mentioned	listed	listed	not mentioned	not mentioned	not mentioned	not mentioned	not mentioned	not mentioned	not mentioned	not mentioned	not mentioned	not mentioned	not mentioned	required	required	recommends	required	not mentioned
STROBE in instruction to authors on 31/03/2016	listed	not available	not available	not available	not available	not available	not available	not mentioned	required	required	not available	not mentioned	not mentioned	not available	not available	not mentioned	not available	not available	not mentioned	required	not available	not available	not available	not available	not mentioned	not available	not mentioned	required	not available	required	not available	not available	not available	not available	not available	not available	not available	not mentioned	not available	not mentioned	not available	not available	not available	not mentioned	required	required	not mentioned	required	not available
STROBE ITEMS
1a	no	no	no	no	no	yes	yes	yes	no	yes	yes	yes	no	no	no	yes	yes	yes	no	yes	no	no	yes	yes	NO	yes	no	yes	yes	yes	yes	yes	yes	no	no	yes	no	yes	no	no	yes	yes	no	yes	no	yes	yes	yes	yes
1b	no	yes	yes	yes	yes	yes	yes	yes	yes	yes	yes	yes	yes	yes	yes	yes	yes	no	yes	yes	yes	yes	yes	yes	yes	yes	yes	yes	yes	yes	yes	yes	yes	yes	yes	yes	yes	yes	yes	yes	yes	yes	yes	yes	yes	yes	yes	yes	yes
2	yes	yes	yes	yes	yes	yes	yes	yes	yes	yes	yes	yes	yes	yes	no	yes	yes	yes	yes	yes	no	yes	no	yes	yes	yes	yes	yes	yes	yes	yes	yes	yes	yes	yes	yes	yes	yes	yes	yes	yes	yes	yes	yes	yes	yes	yes	yes	yes
3	yes	yes	yes	yes	yes	yes	yes	yes	yes	yes	yes	yes	yes	yes	yes	yes	yes	yes	yes	yes	yes	yes	no	yes	yes	yes	yes	yes	yes	yes	yes	yes	yes	yes	yes	yes	yes	yes	yes	yes	yes	yes	yes	yes	yes	yes	yes	yes	yes
4	yes	yes	yes	yes	yes	yes	yes	yes	yes	yes	yes	yes	yes	yes	no	yes	yes	no	yes	yes	no	yes	no	yes	yes	yes	yes	yes	yes	yes	yes	yes	yes	yes	yes	yes	yes	yes	yes	yes	yes	yes	no	yes	yes	yes	yes	yes	yes
5	yes	yes	yes	yes	yes	no	yes	yes	yes	yes	yes	no	yes	yes	no	yes	no	no	yes	yes	yes	yes	no	yes	yes	yes	yes	yes	no	yes	no	yes	yes	yes	no	yes	yes	yes	yes	yes	yes	yes	yes	yes	yes	yes	yes	no	no
6	yes	yes	yes	yes	yes	yes	yes	yes	yes	yes	yes	yes	yes	yes	yes	yes	yes	yes	yes	yes	yes	yes	yes	yes	yes	yes	yes	yes	yes	yes	yes	yes	yes	yes	yes	yes	yes	yes	yes	yes	yes	yes	no	yes	yes	yes	yes	yes	yes
7	no	no	no	no	yes	no	no	no	no	no	no	No	no	no	no	no	no	no	no	no	no	no	no	no	no	no	yes	no	no	no	no	no	no	no	no	yes	no	yes	yes	yes	yes	yes	no	yes	yes	no	no	no	yes
8	no	yes	no	no	yes	yes	no	no	yes	yes	no	no	no	yes	no	yes	no	no	no	no	no	no	no	yes	no	no	no	no	no	yes	no	yes	no	yes	no	no	no	no	Yes	yes	no	yes	no	no	yes	yes	yes	no	yes
9	no	yes	no	no	yes	yes	yes	no	no	yes	no	no	yes	yes	no	no	no	no	yes	no	no	no	no	yes	no	no	no	no	no	yes	no	no	yes	no	no	yes	yes	yes	no	no	yes	no	no	no	yes	yes	yes	yes	no
10	no	yes	no	yes	yes	yes	yes	no	yes	yes	no	no	yes	yes	no	yes	yes	no	no	yes	yes	yes	no	yes	no	no	no	yes	no	yes	no	no	yes	yes	no	yes	yes	yes	no	yes	yes	no	no	no	yes	yes	no	yes	yes
11	no	yes	no	yes	no	no	no	no	yes	yes	yes	no	yes	no	no	no	yes	no	no	yes	no	no	no	no	yes	yes	yes	no	yes	no	no	yes	yes	no	yes	yes	yes	yes	yes	yes	no	yes	yes	no	no	yes	yes	yes	no
12a	no	yes	no	no	no	no	no	yes	no	no	no	no	no	no	no	yes	yes	no	no	yes	no	no	no	no	yes	yes	yes	no	yes	no	no	yes	no	no	yes	yes	yes	yes	yes	yes	yes	yes	no	no	no	yes	yes	yes	no
12b	na	na	na	na	na	na	na	yes	no	na	yes	na	yes	na	no	na	yes	na	yes	yes	na	na	na	no	yes	yes	yes	na	na	na	na	yes	no	na	yes	yes	na	no	yes	yes	yes	na	na	na	na	na	na	na	na
12c	no	no	no	no	no	no	no	no	no	no	no	no	no	no	no	no	no	no	no	no	no	no	no	no	no	no	no	no	no	no	no	no	no	no	no	yes	no	no	no	no	no	no	no	no	no	no	no	no	no
12d	na	no	na	na	na	no	no	na	na	no	na	na	no	no	na	na	na	na	no	na	na	no	na	no	no	na	na	yes	na	na	no	yes	na	no	na	na	no	no	yes	na	na	yes	no	yes	na	yes	na	na	na
13a	no	yes	no	yes	yes	yes	yes	yes	yes	yes	yes	yes	yes	yes	yes	yes	yes	no	yes	yes	yes	yes	no	yes	yes	yes	yes	yes	yes	yes	yes	yes	yes	yes	yes	yes	yes	yes	yes	yes	yes	yes	yes	yes	no	yes	yes	yes	yes
13b	no	yes	no	yes	yes	yes	yes	no	yes	yes	no	No	yes	no	yes	no	no	no	yes	no	no	no	no	yes	no	no	no	no	no	yes	no	no	yes	yes	no	yes	yes	no	yes	yes	yes	no	no	yes	yes	no	no	no	no
13c	na	na	na	na	na	na	na	na	na	na	na	na	na	na	na	na	na	na	na	na	na	na	na	na	na	na	na	na	na	na	na	na	na	na	na	na	na	na	na	na	yes	na	na	na	na	na	na	yes	na
14a	no	yes	yes	yes	no	yes	yes	yes	yes	yes	yes	no	yes	no	yes	yes	yes	yes	yes	yes	yes	yes	yes	yes	yes	yes	yes	yes	no	yes	yes	yes	yes	yes	yes	yes	yes	yes	yes	yes	yes	yes	yes	yes	yes	yes	yes	yes	yes
14b	no	no	yes	no	no	no	no	no	no	no	no	no	no	no	no	yes	no	yes	no	no	no	no	yes	yes	no	yes	yes	no	no	no	no	yes	yes	no	no	yes	no	no	yes	no	no	yes	no	yes	yes	no	yes	yes	no
15	yes	yes	yes	yes	yes	yes	yes	yes	yes	yes	yes	yes	yes	yes	yes	yes	yes	yes	yes	yes	yes	yes	yes	yes	no	yes	yes	no	yes	yes	yes	no	yes	yes	yes	yes	yes	yes	yes	yes	no	yes	yes	yes	yes	no	yes	yes	yes
16a	no	yes	no	no	yes	no	yes	yes	yes	yes	yes	no	yes	yes	yes	yes	no	no	yes	yes	no	yes	no	yes	yes	yes	yes	yes	na	yes	Yes	yes	no	yes	yes	yes	yes	yes	yes	yes	yes	yes	no	yes	yes	yes	yes	yes	no
17	no	no	no	no	no	no	no	yes	yes	no	yes	no	yes	no	yes	no	yes	no	yes	yes	no	no	no	yes	yes	yes	yes	no	na	no	no	yes	yes	no	yes	yes	no	yes	yes	yes	yes	no	no	no	no	no	no	no	no
18	yes	yes	no	yes	yes	yes	yes	yes	yes	yes	yes	no	yes	yes	no	yes	yes	yes	yes	yes	yes	yes	yes	yes	yes	yes	yes	yes	yes	yes	yes	yes	Yes	yes	yes	yes	yes	yes	yes	yes	yes	yes	no	yes	yes	yes	yes	yes	yes
19	no	no	no	no	no	no	no	yes	yes	no	no	no	no	no	no	yes	no	no	no	no	no	no	no	no	no	no	no	no	no	yes	no	no	no	no	no	no	no	no	yes	no	yes	yes	no	yes	no	no	no	no	no
20	yes	yes	no	yes	yes	yes	no	yes	yes	yes	yes	yes	yes	yes	yes	yes	yes	yes	yes	yes	no	yes	yes	yes	yes	yes	yes	yes	yes	yes	yes	yes	yes	yes	yes	yes	yes	yes	yes	yes	yes	yes	yes	yes	yes	yes	yes	yes	yes
21	no	no	yes	yes	no	no	no	yes	no	no	yes	no	no	no	no	yes	no	no	no	yes	no	no	no	yes	yes	no	yes	no	yes	no	no	no	yes	no	no	yes	yes	no	yes	yes	yes	no	no	yes	no	yes	no	yes	no
22	no	no	no	no	no	no	no	no	yes	yes	no	no	no	no	no	yes	no	no	no	yes	yes	no	no	no	no	no	no	yes	no	yes	no	no	yes	no	no	no	no	no	no	no	no	no	yes	no	yes	yes	no	yes	no
																																												refers to another methods paper
[truncated: 40 more columns]
